# Supplementary material for: Association Between Multivitamin Use on Admission and Clinical Outcomes in Patients Hospitalised with Community-Acquired Pneumonia: A Case—Cohort Study
Source: Nutrients. 2024 Nov 23;16(23):4009. doi: 10.3390/nu16234009 (PMC11643628; doi:10.3390/nu16234009)
Supplement: Supplementary file 1 [file nutrients-16-04009-s001.zip]

Archive with 1 entries (1 files):
- nutrients-3307153-supplementary.pdf
